# Supplementary material for: The effect of uncorrected ametropia on ocular torsion induced by changes in fixation
Source: PeerJ. 2021 Aug 4;9:e11932. doi: 10.7717/peerj.11932 (PMC8349166; doi:10.7717/peerj.11932)
Supplement: Supplemental Information 1 [file peerj-09-11932-s001.xlsx]

## Sheet: Raw data
Subjects		PD		Horizontal phoria		Vertical phoria			Refractive error OD				Refractive error OS				Ocular torsion(OD)		Ocular torsion(OS)
number	age	distant	near	distant	near	distant	near	Dominant eye	sph	cyl	Axis	se	sph	cyl	Axis	se	40cm	3m	40cm	3m
1	26	65	61	-6	-16	1	1	OD	-5	-0.75	180	-5.375	-3.75	-1.75	170	-4.625	2.236	2.192	1.375	0.108
2	23	60	56	-5	-15	0	0	OS	-2.75			-2.75	-3.25	-0.5	5	-3.5	1.114	0.058	2.781	1.259
3	27	60	57	0	0	0	0	OD	-6	-0.5	5	-6.25	-4	-1.25	180	-4.625	3.372	2.343	1.374	0.742
4	26	60	56	3	-1	-3	-3	OS	1	-0.5	180	0.75	0.75			0.75	2.789	1.816	2.145	1.265
5	26	68	65	0	-3	-1	-1	OD	-2			-2	-1	-0.5	160	-1.25	1.831	1.095	1.316	0.403
6	23	60	58	0	-1	0	0	OD	-0.5	-0.25	60	-0.625	-0.5	-0.25	120	-0.625	0.787	0.336	1.147	0.909
7	24	58	56	2	2	0	0	OS	1			1	1			1	2.14	0.587	2.457	1.119
8	23	61	59	-1	-6	-3	-3	OD	-3.75	-2.25	5	-4.875	-3.25	-3.25	5	-4.875	1.405	0.703	1.201	0.778
9	23	58	56	0	0	0	0	OS	0.5	-0.75	165	0.125	0.5	-0.25	180	0.375	0.496	0.444	0.351	0.223
10	25	62	60	-8	-15	1	1	OD	-0.25	-1.5	90	-1	-0.5	-1.5	90	-1.25	1.777	1.067	1.267	0.674
11	25	66	63	2	-2	0	0	OD	-4	-2	180	-5	-4	-2	180	-5	1.263	0.671	0.888	0.819
12	22	68	66	-4	-5	-3	-3	OD	-6.75	-0.5	5	-7	-6	-1	175	-6.5	2.782	1.561	1.54	0.406
13	25	66	63	-3	-3	-1	-1	OD	-5.25	-1.25	170	-5.875	-6.25	-1.25	175	-6.875	1.823	1.176	0.545	0.023
14	24	64	62	-3	-7	2	2	OD	-3.75	-1.5	170	-4.5	-4	-1.5	165	-4.75	2.281	1.742	1.463	1.132
15	23	70	66	-2	-10	0	0	OD		-1.5	180	-0.75	0.5	-2	15	-0.5	2.56	0.64	0.812	0.643
16	21	58	56	0	-3	0	0	OS	-8.75	-3	10	-10.25	-9	-2.25	180	-10.125	2.571	1.148	2.935	1.558
17	21	60	58	-2	-3	1	1	OS	-7.5	-0.5	45	-7.75	-9	-0.5	180	-9.25	1.191	0.801	2.497	0.301
18	21	59	57	3	-4	0	0	OD	-0.75	-1	170	-1.25	-1	-0.5	10	-1.25	0.818	0.686	1.125	0.661
19	21	58	56	-2	-4	3	3	OD	-1.25	-1	120	-1.75	-3	-0.25	165	-3.125	2.257	2.089	1.854	0.474
20	21	56	54	-3	-3	0	0	OD	0.5	-0.25	175	0.375	0.5	-0.25	175	0.375	0.878	0.362	1.207	0.601
21	21	54	52	18	18	-1	-1	OD	-4.5	-0.5	180	-4.75	-4	-0.5	165	-4.25	2.672	1.679	2.791	1.368
22	21	58	56	-3	-3	-1	-1	OS	-0.75	-0.75	165	-1.125	-0.75			-0.75	1.044	0.85	0.751	0.305
23	21	66	64	-2	-6	0	0	OD	0.75	-1.25	105	0.125	0.25	-0.5	90	0	2.176	2.062	1.21	0.911
24	21	64	62	-4	-15	0	0	OD	pl			0	Pl			0	2.511	1.397	5.297	2.679
25	23	60	56	-4	-14	0	0	OD	0.5			0.5	0.5			0.5	1.758	1.468	0.99	0.396
26	25	62	60	-3	-14	1	1	OS	-1	-0.5	180	-1.25	-1.5			-1.5	1.597	1.164	1.38	1.257
27	22	62	58	-1	-3	0	0	OD	-3			-3	-3.75	-0.5	150	-4	0.444	0.392	1.388	0.641
28	21	63	61	1	-4	0	0	OD	-2.25	-0.5	180	-2.5	-1.5	-1	25	-2	1.001	0.831	7.71	5.376
29	21	62	58	-7	-16	0	0	OS	-6.5			-6.5	-6.5	-0.5	180	-6.75	1.632	0.237	1.648	1.554
30	23	60	58	-6	7	0	0	OD	-3	-0.75	5	-3.375	-2.5	-1	165	-3	0.099	0.063	1.649	1.572
31	21	60	58	4	4	1	1	OD	-4.5	-2	180	-5.5	-2.75	-2.25	175	-3.875	2.544	1.513	2.185	1.34
32	23	65	62	-4	-20	0	0	OD	0.25			0.25	0.5	-1	180	0	2.309	1.535	0.558	0.3
33	21	62	58	-10	-16	-1	-1	OS	-5.25	-0.75	175	-5.625	-5	-0.75	180	-5.375	3.751	0.531	1.725	1.085
34	21	62	59	-3	-5	-1	-1	OD	-3.5	-2	180	-4.5	-3.5	-2	180	-4.5	1.589	1.391	2.746	2.117
35	21	56	54	-6	-9	-2	-2	OD	-4.75	-1.25	15	-5.375	-4.5	-1.5	165	-5.25	0.927	0.396	2.545	1.463
36	21	62	60	-3	-7	0	0	OS	0.5	-0.5	90	0.25	0.25			0.25	0.128	0.048	0.687	0.124
37	21	58	56	-1	-4	0	0	OD	pl			0	0.25			0.25	0.913	0.159	1.518	1.041
38	21	63	58	-2	-9	0	0	OS	-9.5	-2.25	180	-10.625	-8.5	-1.5	165	-9.25	1.257	0.765	2.571	1.131
39	24	63	60	-3	-11	0	0	OD	-1			-1	-0.75			-0.75	1.977	0.257	1.668	0.669
40	24	64	59	-15	-11	-2	-2	OD	-1	-0.5	20	-1.25	-1	-1	165	-1.5	2.465	1.448	2.763	1.381
41	24	66	64	-5	-20	-2	-2	OS	-0.25	-2	180	-1.25		-2	165	-1	1.918	0.724	1.027	0.735
42	24	62	60	2	-2	-1	-1	OD	-2.5	-0.75	180	-2.875	-2	-0.25	175	-2.125	1.734	1.128	1.825	1.417
43	22	61	59	-3	-11	0	0	OD	-0.75			-0.75	Pl			0	0.781	0.356	0.84	0.342
44	22	67	65	-4	-6	-1	-1	OD	-4.25			-4.25	-4.5	-0.5	5	-4.75	1.217	0.708	1.593	0.64
45	24	58	56	-7	-15	0	0	OS	0.25			0.25	0.25			-0.25	1.999	0.848	0.092	0.05
46	25	64	62	1	1	0	0	OD	0.25	-0.25	180	0.125	0.25	-0.5	180	0	1.015	0.43	1.989	1.638
47	22	58	56	2	2	0	0	OD	-0.5	-0.75	20	-0.875	-1	-0.25	5	-1.125	1.083	0.264	1.143	0.318
48	22	58	56	-8	-10	0	0	OD	-5	-1	15	-5.5	-5.75	-1	140	-6.25	0.95	0.413	0.71	0.596
49	23	56	54	2	7	1	1	OD	-6.5	-1.25	180	-7.125	-5	-1.5	175	-5.75	3.23	2.346	3.123	2.186
50	27	64	62	-3	-12	0	0	OD	-3.25	-2.5	5	-4.5	-3.5	-0.12	160	-3.56	3.954	2.004	3.474	2.377
51	26	66	63	2	0	0	0	OS	0.25	-0.25	180	0.125	0.25	-0.25	180	0.125	1.087	0.851	1.087	0.851
52	23	66	64	0	-9	-2	-2	OD	0.25	-0.5	45	0	0.5	-0.25	120	0.375	1.283	0.202	1.72	0.623
53	21	70	68	0	-15	0	0	OD	-0.75	-0.25	70	-0.875	-1	-0.5	70	-1.25	1.542	1.347	3.416	3.018
54	23	60	57	-1	0	0	0	OD	-4	-1.25	10	-4.625	-3	-1.25	165	-3.625	3.128	0.85	3.02	0.479
55	23	62	60	-1	-1	-2	-2	OD	-5.5	-1.25	180	-6.125	-4.5	-1	180	-5	2.589	1.572	2.282	1.237
56	22	66	64	3	5	0	0	OD	-6.25	-1.5	180	-7	-6	-1.25	180	-6.625	1.952	0.415	0.521	0.233
57	22	67	65	3	3	2	2	OD	-4.5	-1.5	170	-5.25	-3.5	-1.5	170	-4.25	1.716	0.889	1.456	0.077
58	24	58	56	-6	-13	2	2	OD	-6.75	-1.25	10	-7.375	-7	-1.5	180	-7.75	4.802	3.362	4.321	3.513
59	24	60	58	0	-7	-1	-1	OS	-6.5	-1	5	-7	-6.25	-0.75	5	-6.625	1.43	0.878	1.727	0.208
60	23	63	61	-3	-8	-3	-3	OD	-5.5	-1.25	165	-6.125	-5.25	-1.25	15	-5.875	1.985	0.476	0.248	0.238
61	21	62	58	-1	-2	0	0	OD	-0.25	-1.25	95	-0.875	-1	-1	85	-1.5	1.282	0.059	1.8	1.036
62	24	66	63	-8	-12	0	0	OD	-4.25	-0.75	180	-4.625	-4.5	-0.75	10	-4.875	0.458	0.045	0.327	0.216
63	23	63	60	3	-4	0	0	OD	-1			-1	-1			-1	1.131	0.93	1.462	1.383
64	24	63	61	0	-3	0	0	OD	0	-1.75	180	-0.875	0	-1.25	180	-0.625	1.162	0.481	2.935	1.398
65	24	62	59	-4	-11	0	0	OD	-5.5	-0.75	5	-5.875	-5.5	-0.5	165	-5.75	1.555	0.939	2.724	1.12
66	24	62	59	-3	-13	0	0	OD	-3	-1.25	180	-3.625	-2.25	-1.25	180	-2.875	2.721	1.501	2.168	1.386
67	22	65	61	2	8	2	2	OD	-8	-0.75	15	-8.375	-7.25	-0.75	15	-7.625	2.155	1.216	2.977	1.863
68	22	63	60	-3	-4	0	0	OS	0	-0.75	175	-0.375	-0.5	-0.75	175	-0.875	1.264	0.286	0.311	0.026
69	25	60	56	-1	-4	0	0	OS	-3.75	-1	10	-4.25	-3.75	-1.25	165	-4.375	2.092	2.042	1.629	1.626
70	25	58	56	0	2	0	0	OD	-2.25	-0.25	180	-2.375	-2.25	-0.25	170	-2.375	0.728	0.219	0.664	0.437
71	30	60	58	-4	-15	-2	-2	OS	1	-0.25	45	0.875	0.75			0.75	1.726	1.294	1.654	1.284
72	24	60	58	0	-2	0	0	OD	-8.25	-3.25	170	-9.875	-8.75	-3	170	-10.25	1.907	1.103	1.988	1.791
